# Supplementary material for: Molecular Insights Into the Natural History of Anal HSIL
Source: J Med Virol. 2025 May 21;97(5):e70397. doi: 10.1002/jmv.70397 (PMC12096055; doi:10.1002/jmv.70397)
Supplement: Supplementary file 2 — SupplementaryResults. [file JMV-97-e70397-s001.xlsx]

## Sheet: Supp. Figure 1
			Case 2			Case 5			Case 7			Case 10			Case 12
		Sampling time	T0	T1		T0	T1		T0	T1		T0	T1		T0	T1			LEGEND
		Time between T0 and T1 (months)	12.2			13.2			13.2			12.2			24.3
		Localization (hours)	5	5		1	11		9	9		4	3		2	3			Methylation	≤ 25th percentile	<25th ≤50 percentile	<50th ≤75 percentile	>75th percentile
		Histological diagnosis	AIN1	AIN2		No dysplasia	AIN2		AIN1	AIN2		AIN1	AIN2		No dysplasia	AIN2			mFAST-SeqS	-4 < z-score < 4			z-score < -4 or z-score > 4
		hrHPV	-	33		52	-		31	-		-	51		-
		lrHPV	6	-		+ (no 6, no 11)	6		+ (no 6, no 11)	-		-	-		+ (no 6, no 11)	+ (no 6, no 11)	+		AIN: anal intraepithelial neoplasia. hrHPV: high-risk HPV. lrHPV : low-risk HPV
	Methylation markers	ASCL1	-13.29	-0.64		-0.55	1.28		-13.29	1.47		-13.29	-6.42		UND	UND
		LHX8	-13.29	-0.36		-1.54	1.26		-13.29	0.4		-13.29	-6.56		UND	UND
		ZNF582	-8.76	-1.49		-13.29	-3.76		-13.29	0.16		-13.29	-13.29		UND	UND
		SST	-1.36	2.46		1.03	1.61		-0.45	2.74		0.52	-0.66		UND	UND
		WDR17	-13.29	2.07		-13.29	-0.66		-13.29	1.26		-13.29	-13.29		UND	UND
		ZIC1	-4.20	1.28		0.21	1.94		-4.33	3.4		-3.89	-1.97		UND	UND
			Case 18			Case 19			Case 20			Case 21			Case 21Bis
		Sampling time	T0	T1		T0	T1		T0	T1		T0	T1		T0	T1
		Time between T0 and T1 (months)	12.2			13.2			17.2			13.2			13.2
		Localization (hours)	12	12		12	12		7	9		7-8 h	7-8 h		8	7-8 h
		Histological diagnosis	AIN1	AIN2		AIN1	AIN3		AIN1	AIN2		AIN1	AIN2		AIN1	AIN2
		hrHPV	HR+ (variant X)	33		-	16. 35		33	16. 51		-	51			51	-
		lrHPV	6	+ (no 6, no 11)		6	+ (no 6, no 11)		-	-		+ (no 6, no 11)	+ (no 6, no 11)		+ (no 6, no 11)	+ (no 6, no 11)
	Methylation markers	ASCL1	-2.09	-0.64		-1.65	-13.29		-4.65	-0.34		-1.27	-1.97		-1.02	-1.97
		LHX8	-13.29	0.87		-0.27	-13.29		-13.29	-0.26		-0.74	-1.40		-0.09	-1.40
		ZNF582	-3.75	-1.32		-3.57	-13.29		-3.17	-0.84		-0.90	-8.90		-1.65	-8.90
		SST	3.65	1.34		2.63	-0.05		-0.72	2.33		2.58	-0.11		2.77	-0.11
		WDR17	-7.58	-0.99		-1.36	-1.65		-5.50	0.04		-0.54	-13.29		-3.15	-13.29
		ZIC1	1.29	1.66		1.81	-3.63		-2.94	1.64		1.69	-1.28		2.74	-1.28
	Supplementary figure 1: Histopathology, methylation markers and chromosomal aberrations in patients who progressed from anal LSIL to HSIL with different HPV-types at the 2nd sampling time
	LSIL: low-grade squamous intraepithelial lesion = AIN1, HSIL: high-grade squamous intraepithelial lesion = AIN2 and AIN3. Bis indicates a 2nd biopsy form same time point.

## Sheet: Supp. Figure 2
	Supplementary Figure 2: Phylogenic tree constructed with multiple alignment of HPV16 E6-URR nucleotide sequences issued from case 3/3bis and published sequences available on GenBank database. Phylogenetic analysis was performed using PhyML, the maximum likelihood method (best model: GTR+G) and 1000 bootstraps resampling.

## Sheet: Supp. Table 1
	Supplementary table 1. HPV prevalence and types distribution per histological category from anal samples collected in MSM living with HIV
	Distribution of HPV types
		No dysplasia, N = 31	AIN1, N = 201	AIN2, N = 231	AIN3, N = 41	Total, N=50
	Positivity for any HPV types	2/3 (66)	19/20 (95)	21/23 (91)	4/4 (100)	46/50 (92)
	Multiple HPV infections	1/3 (33)	7/20 (35)	10/23 (43)	2/4 (50)	20/50 (40)
	High-risk HPV
	Positivity for any hrHPV type	1/3 (33)	6/20 (30)	16/23 (70)	3/4 (75)	26/50 (52)
	16	0/3	1/20	6/23	1/4	8/50
	18	0/3	1/20	0/23	0/4	1/50
	31	0/3	1/20	1/23	0/4	2/50
	33	0/3	1/20	3/23	1/4	5/50
	35	0/3	0/20	0/23	1/4	1/50
	39	0/3	0/20	1/23	0/4	1/50
	45	0/3	0/20	0/23	0/4	0/50
	51	0/3	1/20	3/23	1/4	5/50
	52	1/3	0/20	0/23	0/4	1/50
	56	0/3	0/20	2/23	0/4	2/50
	58	0/3	0/20	3/23	0/4	3/50
	59	0/3	0/20	3/23	0/4	3/50
	variantX	0/3	1/20	0/20	0/4	1/50
	Probable/possible high-risk HPV
	Positivity for any probable/possible hrHPV	0/3 (0)	2/20 (10)	1/23 (4)	0/4 (0)	3/50 (6)
	HPV66	0/3	0/20	1/23	0/4	1/50
	HPV68	0/3	2/20	0/23	0/4	2/50
	Low-risk HPV
	Positivity for any lrHPV	2/3 (66)	17/20 (85)	11/23 (48)	3/4 (75)	33/50 (66)
	HPV6	0/3	8/20	5/23	1/4	14/50
	HPV11	0/3	5/20	1/23	1/4	7/50
	other lrHPV	2/3	5/20	5/23	1/4	13/50
	other
	undetermined	0/3 (0)	0/20 (0)	1/23 (4)	0/4 (0)	0/50 (0)
	1HPV risk classification is based on the International Agency for Research on Cancer (IARC). High-risk HPV = “variant” means that EIA was positive for hrHPV but HPV-typing with Luminex assay failed to identify the genotype. AIN : anal intraepithelial neoplasia (grade 1-3).

## Sheet: Supp. Table 2
	Supplementary Table 2. Methylation levels per histological category from anal samples collected in MSM living with HIV
	Methylation markers	LSIL1, N=20	HSIL1, N=24	p-value2
	ASCL1	-3.3 [-7.2, -1.5]	-0.4 [-2.2, 1.2]	0.016
	LHX8	-7.9 [-13.3, -1.1]	-0.3 [-2.1, 1.0]	0.011
	ZNF582	-7.8 [-13.3, -3.5]	-3.4 [-4.8, -1.2]	0.008
	SST	0.7 [-0.7, 1.9]	1.6 [0.7, 2.5]	0.036
	WDR17	-8.2 [-13.3, -4.3]	-0.9 [-3.0, 0.7]	0.003
	ZIC1	-0.3 [-3.2, 1.5]	1.2 [0.0, 2.1]	0.046
	LSIL: low-grade squamous intraepithelial lesion = no dyplasia and AIN-1, HSIL: high-grade squamous intraepithelial lesion = AIN-2 and AIN-3.
	1 median [IQR], 2 Mann-Whitney U test

## Sheet: Supp. Table 3
	Supplementary Table 3. Raw data of genome-wide and arm-chromosome specific Z-score
Case	1	1	3	3	3bis	3bis	4	4	5	5	5bis	5bis	8	8	9	9	13	13	14	14	15	15	16	16	17	17	17bis	17bis	22	22	23	23
Lesions	AIN1 (T0)	AIN3 (T1)	AIN2 (T0)	AIN2 (T1)	AIN-2 (T0)	AIN-2 (T1)	AIN-3 (T0)	AIN-2 (T1)	No dysplasia (T0)	AIN-2 (T1)	AIN-1 (T0)	AIN-2 (T1)	AIN-1 (T0)	AIN-1 (T1)	AIN-2 (T0)	AIN-2 (T1)	AIN-1 (T0)	AIN-2 (T0)	AIN-2 (T0)	AIN-2 (T1)	AIN-1 (T0)	AIN-2 (T1)	AIN-2 (T0)	AIN-2 (T1)	AIN-1 (T0)	AIN-2 (T1)	AIN-2 (T0)	AIN-2 (T1)	AIN-1 (T0)	AIN-1 (T1)	AIN-1 (T0)	AIN-3 (T1)
Genome-wide z-score	-0.231476	36.1001	0.897941	3.21605	1.12326	3.21605	7.83457	15.6244	1.0675	-0.342172	0.443054	-0.342172	0.466338	1.48427	-0.0441295	0.429345	0.430207	0.311092	1.99735	-0.105148	1.59461	2.44755	2.62162	2.21714	0.533029	1.94272	0.476882	5.8012	0.158869	0.0280582	-0.263078	-0.0944489
chr1p	-0.822605	9.10207	0.281153	-1.19596	-1.25833	-1.19596	-0.562193	-0.161335	-0.767748	-0.75114	-0.0260166	-0.75114	-0.942956	-0.000582881	-0.650447	-0.668668	0.199976	-0.766125	5.94511	0.142134	-2.36461	-1.66521	-0.836884	-2.2557	-1.40831	-0.720339	-1.63928	-1.48147	-0.939481	-1.51375	-0.916217	-1.70593
chr1q	-1.31965	11.8386	2.21543	-0.0262396	1.55831	-0.0262396	0.166244	1.69673	0.814628	-0.304571	-0.638381	-0.304571	0.00742282	0.864233	0.99693	1.13196	-0.0428618	0.232242	6.43003	0.139575	2.02614	1.95782	1.17824	1.25826	1.82755	1.34662	-0.585392	1.25274	0.119349	0.259955	-0.134617	0.462946
chr2p	0.371573	-5.50603	-2.14355	-0.402614	-0.799233	-0.402614	-0.0495577	-2.32175	0.830689	-1.57619	0.955388	-1.57619	0.956748	1.38918	-0.353508	0.675861	1.44323	-0.748081	1.30793	1.07693	3.94479	5.01731	3.55266	1.53565	2.93962	4.66339	1.86953	7.84923	1.3051	0.244569	-1.10687	1.46375
chr2q	0.492663	-6.79859	-0.590114	0.7598	0.240356	0.7598	-0.602511	-2.6257	0.843845	0.000847325	-0.614953	0.000847325	-0.386008	0.0384691	0.37007	0.875868	-0.43481	0.753416	-1.21895	0.286372	-0.534639	0.212671	-2.52242	0.227602	-1.36795	0.714318	-0.179274	-1.03081	0.612883	0.958581	-1.31083	1.47617
chr3p	-0.790079	-4.4139	-1.36163	-2.48163	-0.761869	-2.48163	-1.84274	-1.82241	0.382186	0.109316	-1.07862	0.109316	-1.01087	-2.62977	-1.15504	-0.656367	0.0981821	0.815765	-1.33644	-2.16557	-0.643419	0.250135	0.425213	-0.837274	-1.35451	-0.838289	-1.69807	0.796916	-0.651184	-0.590595	-0.378255	-0.683506
chr3q	1.57025	-2.81507	0.59401	7.17449	1.06335	7.17449	16.6208	23.8099	1.84516	0.651593	1.30662	0.651593	2.43505	0.447048	2.32774	1.38186	3.18863	3.20026	-0.159748	1.9189	1.37774	1.58383	1.77044	0.828362	0.499536	1.2611	2.01478	0.796284	1.15906	2.34972	1.33824	1.35095
chr4p	0.579202	-1.89848	-0.366168	-0.0662674	0.409572	-0.0662674	0.163975	-0.643657	0.110776	1.16716	-1.46308	1.16716	-1.13368	-2.4684	-0.114257	-0.381625	-0.0542638	-0.241401	-1.3643	-0.65416	-0.90044	-1.01569	-2.14887	-1.06467	-0.0318964	-1.8021	-0.97577	-1.32705	-0.299999	-0.245565	-1.07916	-0.269136
chr4q	0.695463	-2.9608	-0.813437	-0.635851	-0.197577	-0.635851	0.479176	-0.763699	0.679414	0.124809	0.349452	0.124809	1.13857	0.749918	0.584708	0.679879	0.158161	0.924202	-0.894509	0.438483	0.117733	-0.104591	-0.18958	0.415218	0.258986	-0.294038	1.40467	-0.381149	0.371525	0.310641	1.01008	0.377486
chr5p	0.173923	3.69266	-1.17742	0.44858	0.584817	0.44858	0.966878	-1.1426	0.778726	-0.450223	-0.551439	-0.450223	-0.197401	0.442133	0.337002	0.0309464	-0.347874	-0.183724	-0.230875	-0.146949	-0.512639	0.427992	-0.935302	-0.952839	-1.34223	-1.59758	-1.31867	-2.21323	-0.930844	0.155543	0.721003	1.15657
chr5q	0.324626	11.069	-1.57053	-1.08344	-1.67258	-1.08344	-2.48236	0.0450864	1.16799	-0.344715	1.46282	-0.344715	1.58227	1.00545	-0.224875	-0.832119	0.361998	0.502228	-2.34087	0.546686	1.30554	0.91868	0.873951	-0.784696	-0.336024	1.44999	-0.0215314	1.2677	-0.36967	0.284772	1.28805	-0.62178
chr6p	1.26532	-1.04064	3.36947	8.06198	1.41123	8.06198	0.617366	1.06636	0.731091	1.34288	2.04774	1.34288	2.49018	1.22726	0.710389	0.77796	1.13907	0.765678	0.822523	0.808006	2.54059	2.70272	4.20216	4.56402	1.51385	2.37314	1.76496	5.45234	1.59334	0.878343	-0.00751007	1.7903
chr6q	1.27115	-4.56971	2.31678	1.38934	0.377375	1.38934	-0.518381	-1.38149	1.33704	-0.0734605	-0.0175475	-0.0734605	-0.696865	2.71418	0.504029	2.17922	0.446156	0.733021	0.35756	1.13357	2.11383	-1.30577	-1.66328	-1.83899	-0.142042	-0.602133	0.3454	-1.39899	-0.287333	0.350059	1.27512	-0.327529
chr7p	1.56001	-5.49078	-2.37224	-1.44822	-3.78672	-1.44822	-1.8896	-2.24044	0.711892	-0.598429	-0.649146	-0.598429	-0.405949	-1.26151	0.379772	-3.34857	-2.77615	-1.39397	0.0439524	-1.43384	-0.812775	-0.315506	-0.626989	-1.42862	-0.045269	-0.73885	0.0894336	-2.04894	0.953743	-1.69553	0.520117	-0.0552197
chr7q	-0.745842	-7.38989	-2.32326	-1.32454	-2.21091	-1.32454	-1.03165	-3.18431	-0.847112	-0.557195	-1.55369	-0.557195	-1.49508	-2.07915	-1.1526	-0.774681	-0.419977	-1.65825	-1.68205	-2.09601	-0.875559	-1.27346	-0.392695	-0.611301	0.348049	-2.05371	0.0624251	-3.27235	-1.68797	-0.88186	0.807238	-1.89989
chr8p	0.0908256	-4.34195	0.22428	-2.46464	-4.0214	-2.46464	-3.32679	-2.80844	-2.23027	-0.0116856	-1.99564	-0.0116856	-1.97361	-2.49803	-0.113956	-1.76859	-1.79368	-1.4655	-2.90115	-1.61965	-3.056	-4.30247	-4.0397	-1.25182	-2.20847	-2.69009	-2.04041	-2.67742	-1.58685	-2.61841	-2.42662	-1.02554
chr8q	0.531478	-5.13162	2.122	-0.364662	0.119584	-0.364662	-0.134858	-1.443	1.69124	-0.037286	0.0813107	-0.037286	0.505707	0.884553	0.737271	1.58256	-0.774302	0.901582	-0.567931	1.14837	0.182869	2.10029	1.3492	5.02	-1.08029	0.940078	0.66782	0.341017	3.08805	1.5461	0.848966	1.42969
chr9p	-0.93514	7.68036	-0.370183	-0.982042	-0.593992	-0.982042	-0.0295894	-1.91795	0.545607	-0.167358	-0.0447462	-0.167358	0.00933725	-0.979664	0.826238	1.11045	-1.91962	-0.914881	-0.437268	0.408129	-0.18265	-0.930561	-0.999445	-1.73926	-0.0074173	-3.68568	-1.65696	-3.02654	-0.76989	0.620412	-0.563517	0.198318
chr9q	0.302025	5.1418	0.315281	-0.631784	-0.31506	-0.631784	0.416456	-0.913889	0.0273942	-0.400282	1.71004	-0.400282	0.511399	1.48934	-0.165608	0.268756	0.843332	-0.143665	0.181422	0.778139	-1.88143	-1.5215	-0.749784	0.262053	0.468985	-1.18807	0.233796	0.517921	-0.625536	0.325592	0.15134	-0.0690289
chr10p	0.55024	-2.29132	-0.815317	0.0198436	-1.10585	0.0198436	-1.76026	-0.958922	-1.34979	0.986929	0.192954	0.986929	-1.20687	-2.54129	-0.910978	-1.17845	-1.91629	-1.66643	-0.717342	-1.60814	-1.05796	-1.82735	-0.625407	-0.371579	0.0702512	0.185178	0.0898113	-0.851878	-0.385093	-0.747956	-1.90363	-0.194361
chr10q	-0.163905	-1.91901	-0.536272	-0.679433	1.20708	-0.679433	-1.7672	-1.51488	-0.455623	-2.38455	-3.3529	-2.38455	-0.963605	0.109483	1.02016	-1.02749	-0.504222	-0.258864	1.13229	-0.0364633	1.44578	2.62984	3.07947	3.33087	1.63007	2.3699	0.416095	1.80504	1.20955	-0.416601	0.246842	-0.324181
chr11p	-1.84866	-3.15977	-0.453498	-0.113492	-0.105029	-0.113492	-1.91209	-4.43137	-0.0768877	0.402013	0.723473	0.402013	-1.00052	-1.36866	-0.527696	0.0720771	-0.250009	-1.48919	-2.49418	-0.349782	-1.81214	-0.970228	-3.0417	-1.70595	0.185369	-0.0918001	-1.14028	-2.16046	-1.31275	-0.831201	-0.728311	-0.994963
chr11q	-0.297621	-6.16261	-1.3682	-0.147256	-0.408632	-0.147256	-1.04307	-3.2667	-0.59462	-0.0413245	-0.23899	-0.0413245	1.16374	0.401098	0.377562	-1.04129	0.874376	0.563124	-2.0108	0.100385	-1.08013	-2.66597	1.36236	-0.998959	-0.0659574	-0.17522	0.473721	-0.749404	1.1591	0.448551	0.257803	0.481118
chr12p	-0.138706	-2.16498	-0.132634	0.409465	0.311237	0.409465	-0.0395413	-0.0886288	0.642092	-0.316793	1.25262	-0.316793	1.23388	-0.0489464	0.638573	0.257191	-0.0374958	0.0541204	0.838144	0.67094	1.82386	2.0968	2.69154	0.960935	1.34334	0.876508	1.17881	2.59911	1.06925	0.574778	0.571098	0.989504
chr12q	-1.81797	-5.69148	-2.27553	-0.818304	-0.467729	-0.818304	-2.2881	-2.59422	0.0391861	0.306906	-0.0935548	0.306906	-0.553179	-1.63934	-2.42105	-1.51826	-0.313163	0.0504204	-0.740448	-0.55682	-1.63563	-1.22796	-2.39628	-2.42483	-0.800025	-1.62231	-0.20801	-2.90791	-2.07457	-1.66826	-0.0318761	-1.84053
chr13p	NA	NA	NA	NA	NA	NA	NA	NA	NA	NA	NA	NA	NA	NA	NA	NA	NA	NA	NA	NA	NA	NA	NA	NA	NA	NA	NA	NA	NA	NA	NA	NA
chr13q	0.391286	-2.43147	0.368144	-0.257093	-0.132511	-0.257093	-0.946618	-1.04741	0.40838	1.26088	2.6827	1.26088	-0.137037	-0.564817	1.36318	1.52082	0.625732	0.385628	-1.11916	0.273225	-0.000536276	0.883805	0.485993	1.37396	-0.189966	-0.977244	0.216088	0.689608	-0.65558	0.773295	0.117562	0.509405
chr14p	NA	NA	NA	NA	NA	NA	NA	NA	NA	NA	NA	NA	NA	NA	NA	NA	NA	NA	NA	NA	NA	NA	NA	NA	NA	NA	NA	NA	NA	NA	NA	NA
chr14q	0.536116	-1.41576	0.59781	1.56013	0.262402	1.56013	1.26076	0.743842	1.59377	0.576477	0.399294	0.576477	0.334034	1.37481	1.55485	1.80663	1.209	1.1215	0.660508	1.56359	0.799188	-0.066663	1.69406	1.35538	1.07111	1.2742	0.395302	0.0424491	0.777371	1.7306	0.383416	0.146588
chr15p	NA	NA	NA	NA	NA	NA	NA	NA	NA	NA	NA	NA	NA	NA	NA	NA	NA	NA	NA	NA	NA	NA	NA	NA	NA	NA	NA	NA	NA	NA	NA	NA
chr15q	0.320167	-2.94073	2.37466	-0.0666381	0.98143	-0.0666381	-1.03701	-0.964625	-2.3025	-0.498293	-0.470032	-0.498293	1.28552	0.0111556	-0.663403	0.238173	-1.32355	-0.339708	-0.306437	-0.272569	0.530948	0.771858	1.53551	1.26212	-0.47906	2.21778	-0.704332	3.63132	0.755531	-0.494165	-0.373265	0.831768
chr16p	-0.718935	-2.86671	-1.54411	-2.39404	-1.95599	-2.39404	-1.56486	-1.39696	-2.50492	-0.756416	-1.07886	-0.756416	-1.53291	-1.41796	-1.56444	-1.60247	-1.31455	-1.83202	1.3989	-1.11135	-2.89397	-1.64296	-0.613775	-1.41073	-1.22563	-0.984609	-0.619364	-1.19158	-1.95285	-1.61994	-2.22157	-2.60555
chr16q	0.55337	-6.15442	-0.302136	-2.00127	-0.581668	-2.00127	-0.534512	-0.125584	-2.92194	-0.979856	-2.10256	-0.979856	-2.50278	-1.62432	-0.0746043	-0.445818	-1.17912	0.459779	0.855528	-0.772611	-2.54861	-4.2974	-3.73257	-1.82275	-1.74919	-1.78498	-1.84256	-3.26505	-1.86926	-1.44048	-0.0108651	-1.93238
chr17p	-0.224892	-1.23847	-0.796794	-2.63413	-1.36041	-2.63413	-1.80154	-1.90841	-2.60358	-0.648812	-1.13197	-0.648812	-1.39433	-1.57858	-2.02043	-2.11086	-2.55457	-2.0653	-0.721443	-1.58145	-1.41083	-0.993455	-0.440218	-0.860401	-1.04491	-0.0874899	-0.729371	0.342086	-1.7098	-1.05547	-1.72519	-0.193653
chr17q	-0.222499	-2.61861	-0.258011	-0.0638543	-0.780694	-0.0638543	-0.676734	-0.451637	-0.43901	-0.116205	-0.11062	-0.116205	0.61434	-1.32955	-0.0209251	-0.29714	-0.572389	-0.704121	-1.1943	0.603484	-1.25789	-1.17863	-0.898224	-0.582243	-0.724214	-0.643823	-0.894308	-0.600929	0.28082	-0.536112	0.544825	0.219783
chr18p	1.4375	-1.06684	1.66176	0.363634	0.950209	0.363634	0.185777	1.58546	-2.59502	0.278751	-0.00845599	0.278751	-0.297054	-0.322336	-0.234288	-2.17763	-1.09717	1.08941	0.11524	0.0342863	-0.404351	0.579902	2.15791	-0.363467	0.957843	1.45148	-0.151816	-1.85036	1.07979	1.71061	-0.426992	1.2459
chr18q	-0.996302	-2.0996	0.260553	-0.796753	-0.200358	-0.796753	-0.279492	-0.258094	0.0203166	2.5951	0.654699	2.5951	0.698502	1.01857	-0.279537	-0.196722	0.423521	0.0251631	0.178733	0.23889	0.175529	0.346881	-1.32023	0.126678	0.932391	-1.8884	0.200069	-1.38566	0.342853	0.416239	0.713523	-0.0627759
chr19p	0.962933	4.13708	1.4432	0.915654	1.1973	0.915654	0.665101	1.14262	0.842348	1.67413	1.50826	1.67413	1.37958	1.78493	0.347011	0.0089503	2.08895	1.05627	1.61784	-0.622911	1.65006	0.81461	1.75032	2.40873	1.06245	2.00185	1.29556	1.95159	1.0246	1.03238	0.678219	1.27147
chr19q	1.31036	1.47984	0.807246	0.109067	1.19574	0.109067	0.318781	-0.179793	-0.562202	0.841617	0.749813	0.841617	-0.0677901	-0.360825	0.163056	-0.242033	1.24135	-0.801142	1.0713	0.406289	-0.757463	-0.147426	-0.786061	-0.471224	-0.628057	0.573605	0.61451	-0.360504	-0.430968	-0.987776	0.174232	0.906135
chr20p	-2.48692	5.10077	-2.0342	-3.05038	-0.121132	-3.05038	-5.22309	-2.12899	-5.12504	-1.61505	-2.59361	-1.61505	-3.20451	-3.85979	-2.76584	-3.1517	-2.99575	-4.44113	0.228823	-1.64118	-3.38651	-3.26258	-3.27437	-3.68317	-3.93785	-1.55978	-4.63963	-4.51401	-2.1523	-1.59531	-1.83455	-0.46533
chr20q	-0.0847092	2.03315	1.41347	-1.07025	0.413487	-1.07025	-1.32229	0.304212	-0.789958	-0.541386	-0.245747	-0.541386	-0.626935	-0.611373	-1.34049	-2.04474	-1.13425	-0.759393	1.3149	-1.61896	0.608195	1.95222	1.44793	0.792337	1.64458	3.0841	1.28579	4.51319	0.181459	-0.887482	-0.529263	-0.181458
chr21p	NA	NA	NA	NA	NA	NA	NA	NA	NA	NA	NA	NA	NA	NA	NA	NA	NA	NA	NA	NA	NA	NA	NA	NA	NA	NA	NA	NA	NA	NA	NA	NA
chr21q	-0.164902	-0.652209	2.38868	-0.277096	0.299726	-0.277096	0.199535	-0.152085	0.323635	0.594717	0.768792	0.594717	1.54218	-1.59885	-0.00915075	0.208116	1.53058	0.0254751	1.33405	0.966951	2.34649	1.13316	1.32695	-0.214716	1.89654	2.89045	1.5495	4.94503	0.21915	0.778786	1.34916	-0.441384
chr22p	NA	NA	NA	NA	NA	NA	NA	NA	NA	NA	NA	NA	NA	NA	NA	NA	NA	NA	NA	NA	NA	NA	NA	NA	NA	NA	NA	NA	NA	NA	NA	NA
chr22q	-0.122339	-1.59477	-0.650916	-1.30944	-0.750158	-1.30944	-1.2683	-0.333117	-0.288076	-0.373171	-1.03104	-0.373171	-0.809276	-0.989391	-1.13321	-0.106187	-0.998564	-0.937307	-0.468652	-0.479398	-1.58589	-1.75155	-0.696929	-2.26234	-1.80938	-1.14956	-1.04494	-1.49207	-0.601784	-1.20998	-0.64861	-1.37022
chrXp	-2.18934	15.7191	0.422236	-2.0509	3.71191	-2.0509	-1.86935	0.728888	-1.57232	-0.800975	-0.499545	-0.800975	-1.64506	1.89126	-2.55469	-0.813197	-0.232983	-1.36949	-1.17506	-1.69225	0.45691	1.66205	0.290885	0.187662	0.423238	0.559121	-1.08186	2.30459	-0.997088	-1.93077	-1.34619	-1.37681
chrXq	-1.76031	18.1461	0.476123	-1.17256	4.04577	-1.17256	-1.05976	-0.735963	-1.26297	-1.40798	-1.73958	-1.40798	-1.88678	4.28084	-0.732595	-0.528562	-0.236145	-0.363681	-0.494133	-0.998357	0.552239	-0.796616	-0.835519	-1.38961	-0.289722	-2.02483	-0.423688	-1.91363	0.602885	0.0498186	-0.386367	-0.908436
